# Supplementary material for: Predicting Cardiac Arrest in Children with Heart Disease: A Novel Machine Learning Algorithm
Source: J Clin Med. 2023 Apr 6;12(7):2728. doi: 10.3390/jcm12072728 (PMC10095110; doi:10.3390/jcm12072728)
Supplement: Supplementary file 1 [file jcm-12-02728-s001.zip]

Archive with 1 entries (1 files):
- jcm-2233754-supplementary.pdf
